# Supplementary material for: Confirmatory digital subtraction angiography after clinical brain death/death by neurological criteria: impact on number of donors and organ transplants
Source: PeerJ. 2023 Jul 21;11:e15759. doi: 10.7717/peerj.15759 (PMC10364806; doi:10.7717/peerj.15759)
Supplement: Supplemental Information 1 [file peerj-11-15759-s001.xlsx]

## Sheet: Ark1
Patient ID	CPR	Sex	Age	Date of birth	Date of ICU admission	Comment	Condi_Neurological	Condi_Cardiological	Condi_Suicidal	Condi_Other	Cardio_Condition	Other_cardio	Specific_suicide	Other_conditions	Neuro_Ischemis stroke	Neuro_ICH	Neuro_SAH	Neuro_TBI	ICU_Intoxication	ICU_ surgical reasons	Ischemic stroke_Cardiac embolism, atrial fibrillation	Ischemic stroke_Cardiac embolism	Ischemic stroke_Large vessel disease, atherosclerotic	Ischemic stroke_Large vessel	Ischemic stroke_Unk0wn	ICH_HT	ICH_AVM	ICH_Unkown	SAH	TBI_Right cerebral hemisphere	TBI_Left cerebral hemisphere	TBI_Intraventricular	TBI_Brainstem	Any significant previous medical history?	Previous cardiac history	Previous neurological history	Hypertension	Hyperlipidemia	Diabetes	Malignancy	Other	Pulmonary disease	Liver	Pancreas	Kidney disease	Psychiatric disorder, excluding illicit drug abuse	Illicit drug abuse	Other (comment)	Please state the cardiological diseases
1	xxxxxxxx	Male	42	xxxxxxxx	xxxxxxxx	Suicide attempt	0	1	1	0	Cardiac Arrest		CA after strangulation		0	0	0	0	0	0	0	0	0	0	0	0	0	0		0	0	0	0	0					0	0			0	0	0
2	xxxxxxxx	Female	26	xxxxxxxx	xxxxxxxx	CA	0	1	0	0	Cardiac Arrest				0	0	0	0	0	0	0	0	0	0	0	0	0	0		0	0	0	0	1	0	0	0	0	0	0	1	1	0	0	0	0	0	0
3	xxxxxxxx	Female	50	xxxxxxxx	xxxxxxxx	TBI	1	1	0	0	Cardiac Arrest				0	0	0	1	0	0	0	0	0	0	0	0	0	0		0	1	0	0	0					0	0			0	0	0
5	xxxxxxxx	Male	74	xxxxxxxx	xxxxxxxx	ICH: fossa posterior blødning	1	0	0	0					0	1	0	0	0	0	0	0	0	0	0	0	0	1		0	0	0	0	1	0	0	1	0	0	1	0		0	0	0
6	xxxxxxxx	Female	53	xxxxxxxx	xxxxxxxx	TBI	1	1	0	0	Cardiac Arrest				0	0	0	1	0	0	0	0	0	0	0	0	0	0		1	1	1	0	0					0	0			0	0	0
7	xxxxxxxx	Male	18	xxxxxxxx	xxxxxxxx	CA secondary to alkoholintoksication	0	1	0	0	Cardiac Arrest				0	0	0	0	0	0	0	0	0	0	0	0	0	0		0	0	0	0	0					0	0			0	0	0
9	xxxxxxxx	Female	39	xxxxxxxx	xxxxxxxx	CA	0	1	0	0	Cardiac Arrest				0	0	0	0	0	0	0	0	0	0	0	0	0	0		0	0	0	0	1	1	0	1	0	0	0	1	0	0	0	0	0	0	1	Heartfailure
10	xxxxxxxx	Male	71	xxxxxxxx	xxxxxxxx	OHCA	0	1	0	0	Cardiac Arrest				0	0	0	0	0	0	0	0	0	0	0	0	0	0		0	0	0	0	1	0	0	0	1	1	0	0		0	0	0
11	xxxxxxxx	Male	26	xxxxxxxx	xxxxxxxx	CA after massive alkoholconsumption	0	1	0	0	Cardiac Arrest				0	0	0	0	0	0	0	0	0	0	0	0	0	0		0	0	0	0	1	0	0	0	0	0	0	1	0	0	0	0	0	1	0
12	xxxxxxxx	Male	9	xxxxxxxx	xxxxxxxx	CA	0	1	0	0	Cardiac Arrest				0	0	0	0	0	0	0	0	0	0	0	0	0	0		0	0	0	0	0					0	0			0	0	0
14	xxxxxxxx	Female	53	xxxxxxxx	xxxxxxxx	CA	0	1	0	0	Cardiac Arrest				0	0	0	0	0	0	0	0	0	0	0	0	0	0		0	0	0	0	1	0	0	0	0	0	0	1	0	0	0	0	1	0	0
16	xxxxxxxx	Female	56	xxxxxxxx	xxxxxxxx	CA	0	1	0	0	Cardiac Arrest				0	0	0	0	0	0	0	0	0	0	0	0	0	0		0	0	0	0	0					0	0			0	0	0
17	xxxxxxxx	Male	3	xxxxxxxx	xxxxxxxx	CA secundary to pseudocroup	0	1	0	0	Cardiac Arrest				0	0	0	0	0	0	0	0	0	0	0	0	0	0		0	0	0	0	0					0	0			0	0	0
18	xxxxxxxx	Male	19	xxxxxxxx	xxxxxxxx	CA secondary to intoxication metadon	0	1	0	1	Cardiac Arrest			Intoxication metadon	0	0	0	0	0	0	0	0	0	0	0	0	0	0		0	0	0	0	1	0	0	0	0	0	0	1	0	0	0	0	1	1	0
19	xxxxxxxx	Male	48	xxxxxxxx	xxxxxxxx	CA	0	1	0	1	Cardiac Arrest			Car accident	0	0	0	0	0	0	0	0	0	0	0	0	0	0		0	0	0	0	1	1	0	1	1	0	0	1	0	0	0	0	1	1	0	Hypertrophic cardiomyopathy, Paroxysmal Atrial Fibrillation
21	xxxxxxxx	Female	50	xxxxxxxx	xxxxxxxx	CA	0	1	0	0	Cardiac Arrest				0	0	0	0	0	0	0	0	0	0	0	0	0	0		0	0	0	0	1	1	0	0	0	0	0	0		0	0	0				Mitral insuffisience
22	xxxxxxxx	Female	49	xxxxxxxx	xxxxxxxx	CA	0	1	0	0	Cardiac Arrest				0	0	0	0	0	0	0	0	0	0	0	0	0	0		0	0	0	0	0					0	0			0	0	0
24	xxxxxxxx	Male	42	xxxxxxxx	xxxxxxxx	Intoxication	1	0	0	1				Delirium tremens	0	0	0	0	1	0	0	0	0	0	0	0	0	0		0	0	0	0	1	0	0	0	0	0	0	1	0	1	0	0	1	1	0
25	xxxxxxxx	Female	22	xxxxxxxx	xxxxxxxx	TBI after caraccident	1	0	0	0					0	0	0	1	0	0	0	0	0	0	0	0	0	0		1	1	1	1	0					0	0			0	0	0
27	xxxxxxxx	Female	75	xxxxxxxx	xxxxxxxx	A-dissektion	0	1	0	0	Other Cardiovascular Disease	Aortadissektion			0	0	0	0	0	0	0	0	0	0	0	0	0	0		0	0	0	0	0					0	0			0	0	0
28	xxxxxxxx	Male	58	xxxxxxxx	xxxxxxxx	AIS	1	1	0	0	Other Cardiovascular Disease	Aortadissektion			1	0	0	0	0	0	0	0	0	0	1	0	0	0		0	0	0	0	1	0	0	0	1	0	0	0		0	0	0
30	xxxxxxxx	Female	49	xxxxxxxx	xxxxxxxx	TBI	0	1	0	1	Cardiac Arrest			Car accident	0	0	0	0	0	0	0	0	0	0	0	0	0	0		0	0	0	0	0					0	0			0	0	0
31	xxxxxxxx	Male	66	xxxxxxxx	xxxxxxxx	CA	0	1	0	1	Cardiac Arrest			Hypovolemic schock	0	0	0	0	0	0	0	0	0	0	0	0	0	0		0	0	0	0	1	1	0	0	0	0	0	1	0	0	0	0	1	0	0	Arytmia unspecified
32	xxxxxxxx	Female	38	xxxxxxxx	xxxxxxxx	CA after strangulation	0	1	1	0	Cardiac Arrest		CA after strangulation		0	0	0	0	0	0	0	0	0	0	0	0	0	0		0	0	0	0	1	0	0	0	0	0	0	1	0	0	0	0	1	1	0
33	xxxxxxxx	Male	19	xxxxxxxx	xxxxxxxx	CA	0	1	0	0	Cardiac Arrest				0	0	0	0	0	0	0	0	0	0	0	0	0	0		0	0	0	0	1	0	1	0	0	0	0	0		0	0	0
34	xxxxxxxx	Female	65	xxxxxxxx	xxxxxxxx	AIS	1	0	0	0					1	0	0	0	0	0	0	0	1	0	0	0	0	0		0	0	0	0	1	1	1	1	Unk0wn	0	0	1	1	0	0	0	1	0	0	Previous heartattack
35	xxxxxxxx	Male	64	xxxxxxxx	xxxxxxxx	SAH	1	0	0	0					0	0	1	0	0	0	0	0	0	0	0	0	0	0	Aneurysmal	0	0	0	0	1	0	0	1	0	0	0	0		0	0	0
36	xxxxxxxx	Female	76	xxxxxxxx	xxxxxxxx	AIS	1	0	0	0					1	0	0	0	0	0	1	0	0	0	0	0	0	0		0	0	0	0	1	1	0	0	0	0	0	0		0	0	0				Atrieflutterand pacemaker
38	xxxxxxxx	Male	18	xxxxxxxx	xxxxxxxx	CA	0	1	0	0	Cardiac Arrest				0	0	0	0	0	0	0	0	0	0	0	0	0	0		0	0	0	0	1	0	1	0	0	0	0	0		0	0	0
39	xxxxxxxx	Male	40	xxxxxxxx	xxxxxxxx	AIS	1	0	0	0					1	0	0	0	0	0	0	0	1	0	0	0	0	0		0	0	0	0	1	0	0	1	0	0	0	0		0	0	0
40	xxxxxxxx	Male	31	xxxxxxxx	xxxxxxxx	CA	0	1	1	0	Cardiac Arrest		CA after suicide attempt by hanging		0	0	0	0	0	0	0	0	0	0	0	0	0	0		0	0	0	0	1	0	0	0	0	0	0	1	1	0	0	0	0	1	0
43	xxxxxxxx	Male	21	xxxxxxxx	xxxxxxxx	CA	0	1	0	0	Cardiac Arrest				0	0	0	0	0	0	0	0	0	0	0	0	0	0		0	0	0	0	1	0	0	0	0	0	0	1	0	0	0	0	1	0	0
44	xxxxxxxx	Male	54	xxxxxxxx	xxxxxxxx	ICH	1	0	0	0					0	0	1	0	0	0	0	0	0	0	0	0	0	0	Aneurysmal	0	0	0	0	0					0	0			0	0	0
45	xxxxxxxx	Female	35	xxxxxxxx	xxxxxxxx	CA	0	1	0	0	Cardiac Arrest				0	0	0	0	0	0	0	0	0	0	0	0	0	0		0	0	0	0	1	0	0	0	0	0	0	1	0	0	0	0	1	0	0
46	xxxxxxxx	Male	52	xxxxxxxx	xxxxxxxx	CA	0	1	1	0	Cardiac Arrest		CA after strangulation		0	0	0	0	0	0	0	0	0	0	0	0	0	0		0	0	0	0	0					0	0			0	0	0
47	xxxxxxxx	Female	5	xxxxxxxx	xxxxxxxx	CA	0	1	0	0	Cardiac Arrest				0	0	0	0	0	0	0	0	0	0	0	0	0	0		0	0	0	0	1	1	0	0	0	0	0	0		0	0	0				Secundum ASD
48	xxxxxxxx	Female	67	xxxxxxxx	xxxxxxxx	CA	0	1	0	1	Cardiac Arrest			Car accident	0	0	0	0	0	0	0	0	0	0	0	0	0	0		0	0	0	0	0					0	0			0	0	0
49	xxxxxxxx	Female	51	xxxxxxxx	xxxxxxxx	CA	0	1	0	0	Cardiac Arrest				0	0	0	0	0	0	0	0	0	0	0	0	0	0		0	0	0	0	1	1	0	0	0	0	0	0		0	0	0				Previeous episodes of syncopes
50	xxxxxxxx	Female	69	xxxxxxxx	xxxxxxxx	AIS	1	0	0	0					1	0	0	0	0	0	0	0	1	0	0	0	0	0		0	0	0	0	Unk0wn					0	0			0	0	0
51	xxxxxxxx	Male	55	xxxxxxxx	xxxxxxxx	ICH and IVH	1	0	0	0					0	1	1	0	0	0	0	0	0	0	0	0	0	1	Non-aneurysmal	0	0	0	0	1	1	1	Unk0wn	1	0	1	1	0	0	0	0	0	0	1	Suspected heartfailure
52	xxxxxxxx	Male	49	xxxxxxxx	xxxxxxxx	CA	0	1	0	0	Cardiac Arrest				0	0	0	0	0	0	0	0	0	0	0	0	0	0		0	0	0	0	1	0	0	0	0	0	0	1	0	0	0	0	0	0	0
53	xxxxxxxx	Female	50	xxxxxxxx	xxxxxxxx	CA and SAH	1	1	0	0	Cardiac Arrest				0	0	1	0	0	0	0	0	0	0	0	0	0	0	Aneurysmal	0	0	0	0	0					0	0			0	0	0
54	xxxxxxxx	Female	73	xxxxxxxx	xxxxxxxx	ICH/IVH	1	0	0	0					0	1	0	0	0	0	0	0	0	0	0	0	1	0		0	0	0	0	1	0	1	0	0	0	0	1	0	0	0	0	0	0	0
55	xxxxxxxx	Male	64	xxxxxxxx	xxxxxxxx	CA	0	1	0	0	Cardiac Arrest				0	0	0	0	0	0	0	0	0	0	0	0	0	0		0	0	0	0	1	0	0	0	0	0	0	1	1	0	0	0	0	0	0
56	xxxxxxxx	Male	28	xxxxxxxx	xxxxxxxx	CA	0	1	1	0	Cardiac Arrest		Suicide attempt by hanging		0	0	0	0	0	0	0	0	0	0	0	0	0	0		0	0	0	0	1	0	0	0	0	0	0	1	0	0	0	0	1	0	0
57	xxxxxxxx	Male	42	xxxxxxxx	xxxxxxxx	CA secondary to traume	0	1	0	1	Cardiac Arrest			Work related trauem with compression on thorax	0	0	0	0	0	0	0	0	0	0	0	0	0	0		0	0	0	0	0					0	0			0	0	0
58	xxxxxxxx	Female	33	xxxxxxxx	xxxxxxxx	CA	0	1	0	0	Cardiac Arrest				0	0	0	0	0	0	0	0	0	0	0	0	0	0		0	0	0	0	1	0	1	0	0	0	0	0		0	0	1
59	xxxxxxxx	Female	31	xxxxxxxx	xxxxxxxx	ICH	1	0	0	0					0	1	0	0	0	0	0	0	0	0	0	0	1	0		0	0	0	0	0					0	0			0	0	0
61	xxxxxxxx	Male	57	xxxxxxxx	xxxxxxxx	CA	0	1	0	0	Cardiac Arrest				0	0	0	0	0	0	0	0	0	0	0	0	0	0		0	0	0	0	1	1	0	0	0	1	0	0		0	0	0				Dilated Cardiomyopathy (DCM), LVEF 40%, previous KAG in 2004
62	xxxxxxxx	Male	25	xxxxxxxx	xxxxxxxx	CA	0	1	0	0	Cardiac Arrest				0	0	0	0	0	0	0	0	0	0	0	0	0	0		0	0	0	0	1	0	0	0	0	0	0	1	1	0	0	0	0	0	0
63	xxxxxxxx	Female	52	xxxxxxxx	xxxxxxxx	SAH and ICH	1	0	0	0					0	0	1	0	0	0	0	0	0	0	0	0	0	0	Aneurysmal	0	0	0	0	0					0	0			0	0	0
64	xxxxxxxx	Female	52	xxxxxxxx	xxxxxxxx	SAH	1	0	0	0					0	0	1	0	0	0	0	0	0	0	0	0	0	0	Unk0wn	0	0	0	0	1	0	0	1	0	0	0	1	0	0	0	0	1	0	0
65	xxxxxxxx	Female	51	xxxxxxxx	xxxxxxxx	SAH	1	0	0	0					0	0	1	0	0	0	0	0	0	0	0	0	0	0	Aneurysmal	0	0	0	0	0					0	0			0	0	0
66	xxxxxxxx	Female	50	xxxxxxxx	xxxxxxxx	SAH	1	0	0	0					0	0	1	0	0	0	0	0	0	0	0	0	0	0	Aneurysmal	0	0	0	0	0					0	0			0	0	0
67	xxxxxxxx	Male	58	xxxxxxxx	xxxxxxxx	AIS	1	0	0	0					1	0	0	0	0	0	0	0	1	0	0	0	0	0		0	0	0	0	1	0	1	0	0	0	0	0		0	0	0
68	xxxxxxxx	Female	70	xxxxxxxx	xxxxxxxx	AIS	1	0	0	0					1	0	0	0	0	0	0	0	0	0	1	0	0	0		0	0	0	0	1	0	0	0	0	0	0	1	1	0	0	0	0	0	1
69	xxxxxxxx	Female	22	xxxxxxxx	xxxxxxxx	CA after suicideattempt by hanging	0	1	0	0	Cardiac Arrest				0	0	0	0	0	0	0	0	0	0	0	0	0	0		0	0	0	0	1	0	0	0	0	0	0	1	0	0	0	0	1	0	0
70	xxxxxxxx	Female	29	xxxxxxxx	xxxxxxxx	CA	0	1	0	0	Cardiac Arrest				0	0	0	0	0	0	0	0	0	0	0	0	0	0		0	0	0	0	1	0	0	0	0	1	0	1	0	0	0	0	1	0	0
71	xxxxxxxx	Female	75	xxxxxxxx	xxxxxxxx	AIS	1	0	0	0					1	0	0	0	0	0	0	0	1	0	0	0	0	0		0	0	0	0	1	0	0	1	0	0	0	0		0	0	0
72	xxxxxxxx	Male	42	xxxxxxxx	xxxxxxxx	SAH	1	1	0	0	Cardiac Arrest				0	0	1	0	0	0	0	0	0	0	0	0	0	0	Aneurysmal	0	0	0	0	0					0	0			0	0	0
73	xxxxxxxx	Female	44	xxxxxxxx	xxxxxxxx	CA after suffocation	0	0	0	1				Strangulation	0	0	0	0	0	0	0	0	0	0	0	0	0	0		0	0	0	0	0					0	0			0	0	0
76	xxxxxxxx	Male	57	xxxxxxxx	xxxxxxxx	CA	0	1	0	0	Cardiac Arrest				0	0	0	0	0	0	0	0	0	0	0	0	0	0		0	0	0	0	1	1	1	1	1	0	0	0		0	0	0				Hypertension
78	xxxxxxxx	Male	67	xxxxxxxx	xxxxxxxx	ICH	1	0	0	0					0	1	0	0	0	0	0	0	0	0	0	0	0	1		0	0	0	0	1	1	0	1	0	0	0	0		0	0	0				Previous ruptured AAA, DVT
80	xxxxxxxx	Male	19	xxxxxxxx	xxxxxxxx	CA after suicide attempt by hanging	0	1	1	0	Cardiac Arrest		Suicide by Hanging		0	0	0	0	0	0	0	0	0	0	0	0	0	0		0	0	0	0	1	0	0	0	0	0	0	0		0	0	0
82	xxxxxxxx	Female	64	xxxxxxxx	xxxxxxxx	SAH	1	0	0	0					0	0	1	0	0	0	0	0	0	0	0	0	0	0	Aneurysmal	0	0	0	0	0					0	0			0	0	0
83	xxxxxxxx	Male	65	xxxxxxxx	xxxxxxxx	CA after suicide attempt by hanging	0	1	1	0	Cardiac Arrest		Hanging		0	0	0	0	0	0	0	0	0	0	0	0	0	0		0	0	0	0	1	0	0	0	0	0	0	1	0	0	0	0	1	0	0
85	xxxxxxxx	Female	28	xxxxxxxx	xxxxxxxx	CA after suicideattempt by hanging	0	1	1	0	Cardiac Arrest		Suicide attempt by hanging		0	0	0	0	0	0	0	0	0	0	0	0	0	0		0	0	0	0	1	0	0	0	0	0	0	1	0	0	0	0	1	0	0
86	xxxxxxxx	Male	35	xxxxxxxx	xxxxxxxx	CA after suicideattempt by hanging	0	1	1	0	Cardiac Arrest		Suicide attempt by hanging		0	0	0	0	0	0	0	0	0	0	0	0	0	0		0	0	0	0	0					0	0			0	0	0
87	xxxxxxxx	Male	25	xxxxxxxx	xxxxxxxx	SDH and SAH	1	0	0	0					0	0	1	1	0	0	0	0	0	0	0	0	0	0	Non-aneurysmal	1	0	0	1	0					0	0			0	0	0
88	xxxxxxxx	Male	20	xxxxxxxx	xxxxxxxx	CA after suicideattempt by hanging	0	1	1	0	Cardiac Arrest		Suicide attempt by hanging		0	0	0	0	0	0	0	0	0	0	0	0	0	0		0	0	0	0	0					0	0			0	0	0
89	xxxxxxxx	Female	14	xxxxxxxx	xxxxxxxx	CA after suicideattempt by hanging	0	1	1	0	Cardiac Arrest		Strangulation		0	0	0	0	0	0	0	0	0	0	0	0	0	0		0	0	0	0	Unk0wn					Unk0wn	Unk0wn			Unk0wn	Unk0wn	Unk0wn
90	xxxxxxxx	Male	31	xxxxxxxx	xxxxxxxx	CA after suicideattempt by hanging	0	1	1	0	Cardiac Arrest		Hanging		0	0	0	0	0	0	0	0	0	0	0	0	0	0		0	0	0	0	1	0	0	0	0	0	0	1	0	0	0	0	1	0	0
91	xxxxxxxx	Male	25	xxxxxxxx	xxxxxxxx	Traumatic CA and AIS	0	1	0	0	Cardiac Arrest				0	0	0	0	0	0	0	0	0	0	0	0	0	0		0	0	0	0	0					0	0			0	0	0
92	xxxxxxxx	Female	40	xxxxxxxx	xxxxxxxx	SAH	1	0	0	0					0	0	1	0	0	0	0	0	0	0	0	0	0	0	Unk0wn	0	0	0	0	1	0	0	1	0	0	0	0		0	0	0
94	xxxxxxxx	Female	40	xxxxxxxx	xxxxxxxx	CA after overdosis with metadon and benzodiazipines	0	1	0	0	Cardiac Arrest				0	0	0	0	0	0	0	0	0	0	0	0	0	0		0	0	0	0	1	0	0	0	0	0	0	1	0	0	0	0	0	1	0
95	xxxxxxxx	Male	55	xxxxxxxx	xxxxxxxx	CA after suicideattempt by hanging	0	1	1	0	Cardiac Arrest		Hanging		0	0	0	0	0	0	0	0	0	0	0	0	0	0		0	0	0	0	1	0	0	0	1	0	0	1	0	0	0	0	1	0	0
98	xxxxxxxx	Female	48	xxxxxxxx	xxxxxxxx	Listeria-meningitis	1	0	0	0					0	0	0	0	0	1	0	0	0	0	0	0	0	0		0	0	0	0	1	0	1	0	0	0	0	1	1	0	0	0	0	0	0
99	xxxxxxxx	Male	63	xxxxxxxx	xxxxxxxx	AIS	1	0	0	0					1	0	0	0	0	0	0	0	0	0	1	0	0	0		0	0	0	0	0					0	0			0	0	0
100	xxxxxxxx	Male	56	xxxxxxxx	xxxxxxxx	OCHA	0	1	0	0	Cardiac Arrest				0	0	0	0	0	0	0	0	0	0	0	0	0	0		0	0	0	0	1	0	1	1	0	0	0	0		0	0	0
101	xxxxxxxx	Male	18	xxxxxxxx	xxxxxxxx	OCHA	0	1	0	0	Cardiac Arrest				0	0	0	0	0	0	0	0	0	0	0	0	0	0		0	0	0	0	0					0	0			0	0	0
102	xxxxxxxx	Male	19	xxxxxxxx	xxxxxxxx	Suicide attempt by hanging	0	1	1	0	Cardiac Arrest		Suicideattempt by hanging		0	0	0	0	0	0	0	0	0	0	0	0	0	0		0	0	0	0	1	0	0	0	0	0	0	1	1	0	0	0	1	0	0
103	xxxxxxxx	Male	18	xxxxxxxx	xxxxxxxx	OCHA bc astma	0	1	0	0	Cardiac Arrest				0	0	0	0	0	0	0	0	0	0	0	0	0	0		0	0	0	0	1	0	1	0	0	0	0	0		0	0	0
8	xxxxxxxx	Female	43	xxxxxxxx	xxxxxxxx	AIS: right-sided ICA-T M1-3 occlusion and carotis-dissection	1	0	0	0					1	0	0	0	0	0	0	0	0	1	0	0	0	0		0	0	0	0	0					0	0			0	0	0
15	xxxxxxxx	Male	55	xxxxxxxx	xxxxxxxx	CA	0	1	0	0	Cardiac Arrest				0	0	0	0	0	0	0	0	0	0	0	0	0	0		0	0	0	0	1	0	0	0	0	0	0	1	1	0	0	0	0	0	0
23	xxxxxxxx	Female	36	xxxxxxxx	xxxxxxxx	CA after anafylaktic shock.	0	1	0	0	Cardiac Arrest				0	0	0	0	0	0	0	0	0	0	0	0	0	0		0	0	0	0	1	0	0	0	0	0	0	1	1	0	0	0	1	0	0
37	xxxxxxxx	Female	52	xxxxxxxx	xxxxxxxx	SAH	1	0	0	0					0	0	1	0	0	0	0	0	0	0	0	0	0	0	Aneurysmal	0	0	0	0	1	0	0	0	0	0	0	1	1	0	0	0	0	0	0
41	xxxxxxxx	Male	49	xxxxxxxx	xxxxxxxx	CA	0	1	0	0	Cardiac Arrest				0	0	0	0	0	0	0	0	0	0	0	0	0	0		0	0	0	0	1	0	0	0	0	0	0	1	1	0	0	0	0	0	0
60	xxxxxxxx	Male	52	xxxxxxxx	xxxxxxxx	CA secondary to metadon and amphetamin intoxication	0	1	0	0	Cardiac Arrest				0	0	0	0	0	0	0	0	0	0	0	0	0	0		0	0	0	0	Unk0wn					Unk0wn	Unk0wn			Unk0wn	Unk0wn	Unk0wn
74	xxxxxxxx	Female	36	xxxxxxxx	xxxxxxxx	CA after suicideattemt by suffocation	0	1	1	0	Cardiac Arrest		Aoxic brain damage after CA		0	0	0	0	0	0	0	0	0	0	0	0	0	0		0	0	0	0	1	0	0	0	0	0	0	1	0	0	0	0	1	0	0
75	xxxxxxxx	Male	72	xxxxxxxx	xxxxxxxx	Cerebellar ICH	1	0	0	0					0	1	0	0	0	0	0	0	0	0	0	0	0	1		0	0	0	0	1	1	1	0	0	0	0	0		0	0	0				Atrial flutter
81	xxxxxxxx	Female	45	xxxxxxxx	xxxxxxxx	CA	0	1	0	0	Cardiac Arrest				0	0	0	0	0	0	0	0	0	0	0	0	0	0		0	0	0	0	0					0	0			0	0	0
84	xxxxxxxx	Female	63	xxxxxxxx	xxxxxxxx	CA	0	1	0	0	Cardiac Arrest				0	0	0	0	0	0	0	0	0	0	0	0	0	0		0	0	0	0	0					0	0			0	0	0
93	xxxxxxxx	Male	56	xxxxxxxx	xxxxxxxx	AIS	1	0	0	0					1	0	0	0	0	0	0	0	1	0	0	0	0	0		0	0	0	0	1	0	0	1	1	0	0	0		0	0	0
104	xxxxxxxx	Male	21	xxxxxxxx	xxxxxxxx	CA after suisideattempt by hanging	0	1	1	0	Cardiac Arrest		Hanging		0	0	0	0	0	0	0	0	0	0	0	0	0	0		0	0	0	0	1	0	1	0	0	0	0	0		0	0	0
4	xxxxxxxx	Female	47	xxxxxxxx	xxxxxxxx	ICH	1	0	0	0					0	1	0	0	0	0	0	0	0	0	0	1	0	0		0	0	0	0	0					0	0			0	0	0
13	xxxxxxxx	Male	26	xxxxxxxx	xxxxxxxx	Found unconsciousness	1	0	0	1				Intoxication cyanid	0	0	0	0	1	0	0	0	0	0	0	0	0	0		0	0	0	0	Unk0wn					Unk0wn	Unk0wn			Unk0wn	Unk0wn	Unk0wn
26	xxxxxxxx	Male	65	xxxxxxxx	xxxxxxxx	ICH	1	0	0	0					1	1	0	0	0	0	0	0	0	0	1	0	0	1		0	0	0	0	0					0	0			0	0	0
29	xxxxxxxx	Male	2	xxxxxxxx	xxxxxxxx	CA	0	1	0	1	Cardiac Arrest			CA due to respiratory failure	0	0	0	0	0	0	0	0	0	0	0	0	0	0		0	0	0	0	0					0	0			0	0	0
79	xxxxxxxx	Female	71	xxxxxxxx	xxxxxxxx	IVH	1	0	0	0					0	1	0	0	0	0	0	0	0	0	0	0	0	1		0	0	0	0	1	0	0	0	0	0	0	1	1	0	0	0	0	0	0
97	xxxxxxxx	Female	3	xxxxxxxx	xxxxxxxx	CA	0	1	0	0	Cardiac Arrest				0	0	0	0	0	0	0	0	0	0	0	0	0	0		0	0	0	0	0					0	0			0	0	0
42	xxxxxxxx	Male	37	xxxxxxxx	xxxxxxxx	TBI	1	1	0	0	Cardiac Arrest				0	0	0	1	0	0	0	0	0	0	0	0	0	0		0	1	0	0	0					0	0			0	0	0
77	xxxxxxxx	Male	21	xxxxxxxx	xxxxxxxx	CA after drowning/hypothermia accident	0	1	0	0	Cardiac Arrest				0	0	0	0	0	0	0	0	0	0	0	0	0	0		0	0	0	0	0					0	0			0	0	0
[truncated: 152 more columns]
